# Supplementary material for: Comparative Analysis of the Development of Acquired Radioresistance in Canine and Human Mammary Cancer Cell Lines
Source: Front Vet Sci. 2020 Jul 23;7:439. doi: 10.3389/fvets.2020.00439 (PMC7396503; doi:10.3389/fvets.2020.00439)
Supplement: Supplementary Table 1 — RIN values for all samples used in gene expression analysis. [file Data_Sheet_1.xlsx]

## Sheet: Supplementary Table 1
Sample	RIN		Sample	RIN		Sample	RIN		Sample	RIN
MCF-7 0h 0Gy	9.9		ZR-751 0h 0Gy	9.8		MDA-MB-231 0h 0Gy	9.9		REM-134 0h 0Gy	10
MCF-7 2h 0Gy	9.9		ZR-751 2h 0Gy	9.8		MDA-MB-231 2h 0Gy	9.9		REM-134 2h 0Gy	10
MCF-7 2h 2Gy	9.9		ZR-751 2h 2Gy	9.7		MDA-MB-231 2h 2Gy	9.9		REM-134 2h 2Gy	10
MCF-7 8h 0Gy	9.8		ZR-751 8h 0Gy	9.7		MDA-MB-231 8h 0Gy	9.9		REM-134 8h 0Gy	10
MCF-7 8h 2Gy	9.8		ZR-751 8h 2Gy	9.7		MDA-MB-231 8h 2Gy	9.7		REM-134 8h 2Gy	10
MCF-7 RR 0h 0Gy	10		ZR-751 RR 0h 0Gy	10		MDA-MB-231 RR 0h 0Gy	9.7		REM-134 RR 0h 0Gy	10
MCF-7 RR 2h 0Gy	10		ZR-751 RR 2h 0Gy	10		MDA-MB-231 RR 2h 0Gy	9.9		REM-134 RR 2h 0Gy	9.9
MCF-7 RR 2h 2Gy	10		ZR-751 RR 2h 2Gy	10		MDA-MB-231 RR 2h 2Gy	9.8		REM-134 RR 2h 2Gy	9.9
MCF-7 RR 8h 0Gy	10		ZR-751 RR 8h 0Gy	10		MDA-MB-231 RR 8h 0Gy	9.8		REM-134 RR 8h 0Gy	9.9
MCF-7 RR 8h 2Gy	10		ZR-751 RR 8h 2Gy	10		MDA-MB-231 RR 8h 2Gy	9.8		REM-134 RR 8h 2Gy	9.9

## Sheet: Supplementary Table 2
Up-regulated in REM-134 RR
ENSG00000111335	OAS2	Homo sapiens	2'-5'-oligoadenylate synthetase 2(OAS2)
ENSG00000164330	EBF1	Homo sapiens	early B-cell factor 1(EBF1)
ENSG00000137628	DDX60	Homo sapiens	DExD/H-box helicase 60(DDX60)
ENSG00000197142	ACSL5	Homo sapiens	acyl-CoA synthetase long-chain family member 5(ACSL5)
ENSG00000130733	YIPF2	Homo sapiens	Yip1 domain family member 2(YIPF2)
ENSG00000170175	chrnb1	Homo sapiens	cholinergic receptor nicotinic beta 1 subunit(CHRNB1)
ENSG00000113441	LNPEP	Homo sapiens	leucyl and cystinyl aminopeptidase(LNPEP)
ENSG00000099204	ABLIM1	Homo sapiens	actin binding LIM protein 1(ABLIM1)
ENSG00000102100	SLC35A2	Homo sapiens	solute carrier family 35 member A2(SLC35A2)
ENSG00000121316	PLBD1	Homo sapiens	phospholipase B domain containing 1(PLBD1)
ENSG00000165996	HACD1	Homo sapiens	3-hydroxyacyl-CoA dehydratase 1(HACD1)
ENSG00000064195	DLX3	Homo sapiens	distal-less homeobox 3(DLX3)
ENSG00000169855	ROBO1	Homo sapiens	roundabout guidance receptor 1(ROBO1)
ENSG00000169129	AFAP1L2	Homo sapiens	actin filament associated protein 1 like 2(AFAP1L2)
ENSG00000120306	CYSTM1	Homo sapiens	cysteine rich transmembrane module containing 1(CYSTM1)
ENSG00000173376	NDNF	Homo sapiens	neuron derived neurotrophic factor(NDNF)
ENSG00000126882	FAM78A	Homo sapiens	family with sequence similarity 78 member A(FAM78A)
ENSG00000128849	CGNL1	Homo sapiens	cingulin like 1(CGNL1)
ENSG00000170276	HSPB2	Homo sapiens	heat shock protein family B (small) member 2(HSPB2)
ENSG00000166448	TMEM130	Homo sapiens	transmembrane protein 130(TMEM130)
ENSG00000196154	S100A4	Homo sapiens	S100 calcium binding protein A4(S100A4)
ENSG00000157227	MMP14	Homo sapiens	matrix metallopeptidase 14(MMP14)
ENSG00000087303	NID2	Homo sapiens	nidogen 2(NID2)
ENSG00000179348	GATA2	Homo sapiens	GATA binding protein 2(GATA2)
ENSG00000069702	TGFBR3	Homo sapiens	transforming growth factor beta receptor 3(TGFBR3)
ENSG00000184226	pcdh9	Homo sapiens	protocadherin 9(PCDH9)
ENSG00000101928	MOSPD1	Homo sapiens	motile sperm domain containing 1(MOSPD1)
ENSG00000110651	CD81	Homo sapiens	CD81 molecule(CD81)
ENSG00000151117	TMEM86A	Homo sapiens	transmembrane protein 86A(TMEM86A)
ENSG00000147804	SLC39A4	Homo sapiens	solute carrier family 39 member 4(SLC39A4)
ENSG00000167962	ZNF598	Homo sapiens	zinc finger protein 598(ZNF598)
ENSG00000060656	PTPRU	Homo sapiens	protein tyrosine phosphatase, receptor type U(PTPRU)
ENSG00000139344	AMDHD1	Homo sapiens	amidohydrolase domain containing 1(AMDHD1)
ENSG00000141933	TPGS1	Homo sapiens	tubulin polyglutamylase complex subunit 1(TPGS1)
ENSG00000110881	asic1	Homo sapiens	acid sensing ion channel subunit 1(ASIC1)
ENSG00000171243	SOSTDC1	Homo sapiens	sclerostin domain containing 1(SOSTDC1)
ENSG00000111012	CYP27B1	Homo sapiens	cytochrome P450 family 27 subfamily B member 1(CYP27B1)
ENSG00000066629	EML1	Homo sapiens	echinoderm microtubule associated protein like 1(EML1)
ENSG00000074416	MGLL	Homo sapiens	monoglyceride lipase(MGLL)
ENSG00000152932	RAB3C	Homo sapiens	RAB3C, member RAS oncogene family(RAB3C)
ENSG00000160469	BRSK1	Homo sapiens	BR serine/threonine kinase 1(BRSK1)
ENSG00000140263	SORD	Homo sapiens	sorbitol dehydrogenase(SORD)
ENSG00000057657	PRDM1	Homo sapiens	PR/SET domain 1(PRDM1)
ENSG00000126561	STAT5A	Homo sapiens	signal transducer and activator of transcription 5A(STAT5A)
ENSG00000128311	TST	Homo sapiens	thiosulfate sulfurtransferase(TST)
ENSG00000011201	ANOS1	Homo sapiens	anosmin 1(ANOS1)
ENSG00000067066	SP100	Homo sapiens	SP100 nuclear antigen(SP100)
ENSG00000138496	PARP9	Homo sapiens	poly(ADP-ribose) polymerase family member 9(PARP9)
ENSG00000081320	STK17B	Homo sapiens	serine/threonine kinase 17b(STK17B)
ENSG00000075643	MOCOS	Homo sapiens	molybdenum cofactor sulfurase(MOCOS)
ENSG00000183571	PGPEP1L	Homo sapiens	pyroglutamyl-peptidase I-like(PGPEP1L)
ENSG00000176788	BASP1	Homo sapiens	brain abundant membrane attached signal protein 1(BASP1)
ENSG00000164463	CREBRF	Homo sapiens	CREB3 regulatory factor(CREBRF)
ENSG00000173698	ADGRG2	Homo sapiens	adhesion G protein-coupled receptor G2(ADGRG2)
ENSG00000137959	IFI44L	Homo sapiens	interferon induced protein 44 like(IFI44L)
ENSG00000127951	FGL2	Homo sapiens	fibrinogen like 2(FGL2)
ENSG00000136689	IL1RN	Homo sapiens	interleukin 1 receptor antagonist(IL1RN)
ENSG00000101400	SNTA1	Homo sapiens	syntrophin alpha 1(SNTA1)
ENSG00000128739	SNRPN	Homo sapiens	small nuclear ribonucleoprotein polypeptide N(SNRPN)
ENSG00000095261	PSMD5	Homo sapiens	proteasome 26S subunit, non-ATPase 5(PSMD5)
ENSG00000198805	PNP	Homo sapiens	purine nucleoside phosphorylase(PNP)
ENSG00000130775	THEMIS2	Homo sapiens	thymocyte selection associated family member 2(THEMIS2)
ENSG00000095397	WHRN	Homo sapiens	whirlin(WHRN)
ENSG00000170345	FOS	Homo sapiens	Fos proto-oncogene, AP-1 transcription factor subunit(FOS)
ENSG00000197043	ANXA6	Homo sapiens	annexin A6(ANXA6)
ENSG00000242550	SERPINB10	Homo sapiens	serpin family B member 10(SERPINB10)
ENSG00000206633	SNORA80B	Homo sapiens	small nucleolar RNA, H/ACA box 80B(SNORA80B)
ENSG00000110492	MDK	Homo sapiens	midkine (neurite growth-promoting factor 2)(MDK)
ENSG00000137965	IFI44	Homo sapiens	interferon induced protein 44(IFI44)
ENSG00000171368	TPPP	Homo sapiens	tubulin polymerization promoting protein(TPPP)
ENSG00000146243	IRAK1BP1	Homo sapiens	interleukin 1 receptor associated kinase 1 binding protein 1(IRAK1BP1)
ENSG00000177685	cracr2b	Homo sapiens	calcium release activated channel regulator 2B(CRACR2B)
ENSG00000144810	COL8A1	Homo sapiens	collagen type VIII alpha 1 chain(COL8A1)
ENSG00000169604	ANTXR1	Homo sapiens	anthrax toxin receptor 1(ANTXR1)
ENSG00000171462	DLK2	Homo sapiens	delta like non-canonical Notch ligand 2(DLK2)
ENSG00000111224	PARP11	Homo sapiens	poly(ADP-ribose) polymerase family member 11(PARP11)
ENSG00000105518	TMEM205	Homo sapiens	transmembrane protein 205(TMEM205)
ENSG00000234224	TMEM229A	Homo sapiens	transmembrane protein 229A(TMEM229A)
ENSG00000105516	DBP	Homo sapiens	D-box binding PAR bZIP transcription factor(DBP)
ENSG00000215845	TSTD1	Homo sapiens	thiosulfate sulfurtransferase like domain containing 1(TSTD1)
ENSG00000197982	C1orf122	Homo sapiens	chromosome 1 open reading frame 122(C1orf122)
ENSG00000169169	CPT1C	Homo sapiens	carnitine palmitoyltransferase 1C(CPT1C)
ENSG00000105939	ZC3HAV1	Homo sapiens	zinc finger CCCH-type containing, antiviral 1(ZC3HAV1)
ENSG00000183971	NPW	Homo sapiens	neuropeptide W(NPW)
ENSG00000177694	NAALADL2	Homo sapiens	N-acetylated alpha-linked acidic dipeptidase like 2(NAALADL2)
ENSG00000104267	CA2	Homo sapiens	carbonic anhydrase 2(CA2)
ENSG00000102048	ASB9	Homo sapiens	ankyrin repeat and SOCS box containing 9(ASB9)
ENSG00000120549	KIAA1217	Homo sapiens	KIAA1217(KIAA1217)
ENSG00000248905	FMN1	Homo sapiens	formin 1(FMN1)
ENSG00000185507	IRF7	Homo sapiens	interferon regulatory factor 7(IRF7)
ENSG00000075426	FOSL2	Homo sapiens	FOS like 2, AP-1 transcription factor subunit(FOSL2)
ENSG00000138271	GPR87	Homo sapiens	G protein-coupled receptor 87(GPR87)
ENSG00000137872	SEMA6D	Homo sapiens	semaphorin 6D(SEMA6D)
ENSG00000156298	TSPAN7	Homo sapiens	tetraspanin 7(TSPAN7)
ENSG00000158423	RIBC1	Homo sapiens	RIB43A domain with coiled-coils 1(RIBC1)
ENSG00000185527	PDE6G	Homo sapiens	phosphodiesterase 6G(PDE6G)
ENSG00000152229	PSTPIP2	Homo sapiens	proline-serine-threonine phosphatase interacting protein 2(PSTPIP2)
ENSG00000180611	MB21D2	Homo sapiens	Mab-21 domain containing 2(MB21D2)
ENSG00000178078	STAP2	Homo sapiens	signal transducing adaptor family member 2(STAP2)
ENSG00000136040	PLXNC1	Homo sapiens	plexin C1(PLXNC1)
ENSG00000144285	SCN1A	Homo sapiens	sodium voltage-gated channel alpha subunit 1(SCN1A)
ENSG00000197971	MBP	Homo sapiens	myelin basic protein(MBP)
ENSG00000140022	STON2	Homo sapiens	stonin 2(STON2)
ENSG00000166710	B2M	Homo sapiens	beta-2-microglobulin(B2M)
ENSG00000186020	ZNF529	Homo sapiens	zinc finger protein 529(ZNF529)
ENSG00000146267	FAXC	Homo sapiens	failed axon connections homolog(FAXC)
ENSG00000165029	ABCA1	Homo sapiens	ATP binding cassette subfamily A member 1(ABCA1)
ENSG00000141665	FBXO15	Homo sapiens	F-box protein 15(FBXO15)
ENSG00000130150	MOSPD2	Homo sapiens	motile sperm domain containing 2(MOSPD2)
ENSG00000153233	PTPRR	Homo sapiens	protein tyrosine phosphatase, receptor type R(PTPRR)
ENSG00000087460	GNAS	Homo sapiens	GNAS complex locus(GNAS)
ENSG00000165171	WBSCR27	Homo sapiens	Williams Beuren syndrome chromosome region 27(WBSCR27)
ENSG00000085998	POMGNT1	Homo sapiens	protein O-linked mannose N-acetylglucosaminyltransferase 1 (beta 1,2-)(POMGNT1)
ENSG00000064666	CNN2	Homo sapiens	calponin 2(CNN2)
ENSG00000165959	CLMN	Homo sapiens	calmin(CLMN)
ENSG00000185630	PBX1	Homo sapiens	PBX homeobox 1(PBX1)
ENSG00000047230	CTPS2	Homo sapiens	CTP synthase 2(CTPS2)
ENSG00000004961	HCCS	Homo sapiens	holocytochrome c synthase(HCCS)
ENSG00000163913	IFT122	Homo sapiens	intraflagellar transport 122(IFT122)
ENSG00000176406	RIMS2	Homo sapiens	regulating synaptic membrane exocytosis 2(RIMS2)
ENSG00000133083	DCLK1	Homo sapiens	doublecortin like kinase 1(DCLK1)
ENSG00000165966	PDZRN4	Homo sapiens	PDZ domain containing ring finger 4(PDZRN4)
ENSG00000079482	OPHN1	Homo sapiens	oligophrenin 1(OPHN1)
ENSG00000158445	KCNB1	Homo sapiens	potassium voltage-gated channel subfamily B member 1(KCNB1)
ENSG00000135362	PRR5L	Homo sapiens	proline rich 5 like(PRR5L)
ENSG00000185483	ROR1	Homo sapiens	receptor tyrosine kinase like orphan receptor 1(ROR1)
ENSG00000169071	ROR2	Homo sapiens	receptor tyrosine kinase like orphan receptor 2(ROR2)
ENSG00000183111	ARHGEF37	Homo sapiens	Rho guanine nucleotide exchange factor 37(ARHGEF37)
ENSG00000152894	PTPRK	Homo sapiens	protein tyrosine phosphatase, receptor type K(PTPRK)
ENSG00000128641	MYO1B	Homo sapiens	myosin IB(MYO1B)
ENSG00000143867	OSR1	Homo sapiens	odd-skipped related transciption factor 1(OSR1)
ENSG00000064042	LIMCH1	Homo sapiens	LIM and calponin homology domains 1(LIMCH1)
ENSG00000138031	ADCY3	Homo sapiens	adenylate cyclase 3(ADCY3)
ENSG00000188643	S100A16	Homo sapiens	S100 calcium binding protein A16(S100A16)
ENSG00000182253	SYNM	Homo sapiens	synemin(SYNM)
ENSG00000116741	RGS2	Homo sapiens	regulator of G-protein signaling 2(RGS2)
ENSG00000198794	SCAMP5	Homo sapiens	secretory carrier membrane protein 5(SCAMP5)
ENSG00000164142	FAM160A1	Homo sapiens	family with sequence similarity 160 member A1(FAM160A1)
ENSG00000148541	FAM13C	Homo sapiens	family with sequence similarity 13 member C(FAM13C)
ENSG00000135373	EHF	Homo sapiens	ETS homologous factor(EHF)
ENSG00000166147	FBN1	Homo sapiens	fibrillin 1(FBN1)
ENSG00000013619	MAMLD1	Homo sapiens	mastermind like domain containing 1(MAMLD1)
ENSG00000079156	osbpl6	Homo sapiens	oxysterol binding protein like 6(OSBPL6)
ENSG00000162755	KLHDC9	Homo sapiens	kelch domain containing 9(KLHDC9)
ENSG00000170801	HTRA3	Homo sapiens	HtrA serine peptidase 3(HTRA3)
ENSG00000172183	ISG20	Homo sapiens	interferon stimulated exonuclease gene 20(ISG20)
ENSG00000105355	PLIN3	Homo sapiens	perilipin 3(PLIN3)
ENSG00000165655	ZNF503	Homo sapiens	zinc finger protein 503(ZNF503)
ENSG00000060709	RIMBP2	Homo sapiens	RIMS binding protein 2(RIMBP2)
ENSG00000152582	SPEF2	Homo sapiens	sperm flagellar 2(SPEF2)
ENSG00000101871	MID1	Homo sapiens	midline 1(MID1)
ENSG00000006555	TTC22	Homo sapiens	tetratricopeptide repeat domain 22(TTC22)
ENSG00000115828	QPCT	Homo sapiens	glutaminyl-peptide cyclotransferase(QPCT)
ENSG00000116729	WLS	Homo sapiens	wntless Wnt ligand secretion mediator(WLS)
ENSG00000198879	SFMBT2	Homo sapiens	Scm-like with four mbt domains 2(SFMBT2)
ENSG00000172986	GXYLT2	Homo sapiens	glucoside xylosyltransferase 2(GXYLT2)
ENSG00000087510	TFAP2C	Homo sapiens	transcription factor AP-2 gamma(TFAP2C)
ENSG00000148468	FAM171A1	Homo sapiens	family with sequence similarity 171 member A1(FAM171A1)
ENSG00000198873	GRK5	Homo sapiens	G protein-coupled receptor kinase 5(GRK5)
ENSG00000185361	TNFAIP8L1	Homo sapiens	TNF alpha induced protein 8 like 1(TNFAIP8L1)
ENSG00000196743	GM2A	Homo sapiens	GM2 ganglioside activator(GM2A)
ENSG00000143847	ppfia4	Homo sapiens	PTPRF interacting protein alpha 4(PPFIA4)
ENSG00000161798	AQP5	Homo sapiens	aquaporin 5(AQP5)
ENSG00000113083	LOX	Homo sapiens	lysyl oxidase(LOX)
ENSG00000145703	IQGAP2	Homo sapiens	IQ motif containing GTPase activating protein 2(IQGAP2)
ENSG00000078401	EDN1	Homo sapiens	endothelin 1(EDN1)
ENSG00000138411	HECW2	Homo sapiens	HECT, C2 and WW domain containing E3 ubiquitin protein ligase 2(HECW2)
ENSG00000152767	FARP1	Homo sapiens	FERM, ARH/RhoGEF and pleckstrin domain protein 1(FARP1)
ENSG00000135631	rab11fip5	Homo sapiens	RAB11 family interacting protein 5(RAB11FIP5)
ENSG00000075340	ADD2	Homo sapiens	adducin 2(ADD2)
ENSG00000163132	MSX1	Homo sapiens	msh homeobox 1(MSX1)
ENSG00000175315	CST6	Homo sapiens	cystatin E/M(CST6)
ENSG00000212916	MAP10	Homo sapiens	microtubule associated protein 10(MAP10)
ENSG00000196730	DAPK1	Homo sapiens	death associated protein kinase 1(DAPK1)
ENSG00000116991	SIPA1L2	Homo sapiens	signal induced proliferation associated 1 like 2(SIPA1L2)
ENSG00000102024	PLS3	Homo sapiens	plastin 3(PLS3)
ENSG00000105371	ICAM4	Homo sapiens	intercellular adhesion molecule 4 (Landsteiner-Wiener blood group)(ICAM4)
ENSG00000169594	BNC1	Homo sapiens	basonuclin 1(BNC1)
ENSG00000206075	SERPINB5	Homo sapiens	serpin family B member 5(SERPINB5)
ENSG00000169684	CHRNA5	Homo sapiens	cholinergic receptor nicotinic alpha 5 subunit(CHRNA5)
ENSG00000006118	tmem132a	Homo sapiens	transmembrane protein 132A(TMEM132A)
ENSG00000116885	OSCP1	Homo sapiens	organic solute carrier partner 1(OSCP1)
ENSG00000059728	MXD1	Homo sapiens	MAX dimerization protein 1(MXD1)
ENSG00000155903	RASA2	Homo sapiens	RAS p21 protein activator 2(RASA2)
ENSG00000116574	RHOU	Homo sapiens	ras homolog family member U(RHOU)
ENSG00000173137	adck5	Homo sapiens	aarF domain containing kinase 5(ADCK5)
ENSG00000172818	OVOL1	Homo sapiens	ovo like transcriptional repressor 1(OVOL1)
ENSG00000163840	DTX3L	Homo sapiens	deltex E3 ubiquitin ligase 3L(DTX3L)
ENSG00000188820	FAM26F	Homo sapiens	family with sequence similarity 26 member F(FAM26F)
ENSG00000140382	HMG20A	Homo sapiens	high mobility group 20A(HMG20A)
ENSG00000177409	SAMD9L	Homo sapiens	sterile alpha motif domain containing 9 like(SAMD9L)
ENSG00000197889	LOC105376430	Homo sapiens	uncharacterized LOC105376430(LOC105376430)
ENSG00000182985	CADM1	Homo sapiens	cell adhesion molecule 1(CADM1)
ENSG00000147041	SYTL5	Homo sapiens	synaptotagmin like 5(SYTL5)
ENSG00000108823	SGCA	Homo sapiens	sarcoglycan alpha(SGCA)
ENSG00000182326	C1S	Homo sapiens	complement C1s(C1S)
ENSG00000100897	DCAF11	Homo sapiens	DDB1 and CUL4 associated factor 11(DCAF11)
ENSG00000058866	DGKG	Homo sapiens	diacylglycerol kinase gamma(DGKG)
ENSG00000134255	CEPT1	Homo sapiens	choline/ethanolamine phosphotransferase 1(CEPT1)
ENSG00000136114	THSD1	Homo sapiens	thrombospondin type 1 domain containing 1(THSD1)
ENSG00000205363	c15orf59	Homo sapiens	chromosome 15 open reading frame 59(C15orf59)
ENSG00000168807	SNTB2	Homo sapiens	syntrophin beta 2(SNTB2)
ENSG00000112414	ADGRG6	Homo sapiens	adhesion G protein-coupled receptor G6(ADGRG6)
ENSG00000155792	DEPTOR	Homo sapiens	DEP domain containing MTOR-interacting protein(DEPTOR)
ENSG00000078114	NEBL	Homo sapiens	nebulette(NEBL)
ENSG00000116497	S100PBP	Homo sapiens	S100P binding protein(S100PBP)
ENSG00000129353	SLC44A2	Homo sapiens	solute carrier family 44 member 2(SLC44A2)
ENSG00000103653	CSK	Homo sapiens	c-src tyrosine kinase(CSK)
ENSG00000148842	CNNM2	Homo sapiens	cyclin and CBS domain divalent metal cation transport mediator 2(CNNM2)
ENSG00000148700	ADD3	Homo sapiens	adducin 3(ADD3)
ENSG00000164125	FAM198B	Homo sapiens	family with sequence similarity 198 member B(FAM198B)
ENSG00000072201	LNX1	Homo sapiens	ligand of numb-protein X 1(LNX1)
ENSG00000169252	ADRB2	Homo sapiens	adrenoceptor beta 2(ADRB2)
ENSG00000105472	CLEC11A	Homo sapiens	C-type lectin domain family 11 member A(CLEC11A)
ENSG00000162733	DDR2	Homo sapiens	discoidin domain receptor tyrosine kinase 2(DDR2)
ENSG00000173926	2003-03-01	Homo sapiens	membrane associated ring-CH-type finger 3(MARCH3)
ENSG00000172020	GAP43	Homo sapiens	growth associated protein 43(GAP43)
ENSG00000162104	ADCY9	Homo sapiens	adenylate cyclase 9(ADCY9)
ENSG00000050165	DKK3	Homo sapiens	dickkopf WNT signaling pathway inhibitor 3(DKK3)
ENSG00000135919	SERPINE2	Homo sapiens	serpin family E member 2(SERPINE2)
ENSG00000135299	ANKRD6	Homo sapiens	ankyrin repeat domain 6(ANKRD6)
ENSG00000107821	KAZALD1	Homo sapiens	Kazal type serine peptidase inhibitor domain 1(KAZALD1)
ENSG00000197329	PELI1	Homo sapiens	pellino E3 ubiquitin protein ligase 1(PELI1)
ENSG00000165474	GJB2	Homo sapiens	gap junction protein beta 2(GJB2)
ENSG00000115380	EFEMP1	Homo sapiens	EGF containing fibulin like extracellular matrix protein 1(EFEMP1)
ENSG00000118600	TMEM5	Homo sapiens	transmembrane protein 5(TMEM5)
ENSG00000008735	MAPK8IP2	Homo sapiens	mitogen-activated protein kinase 8 interacting protein 2(MAPK8IP2)
ENSG00000163472	TMEM79	Homo sapiens	transmembrane protein 79(TMEM79)
ENSG00000124216	SNAI1	Homo sapiens	snail family transcriptional repressor 1(SNAI1)
ENSG00000107438	PDLIM1	Homo sapiens	PDZ and LIM domain 1(PDLIM1)
ENSG00000104447	TRPS1	Homo sapiens	transcriptional repressor GATA binding 1(TRPS1)
ENSG00000116260	qsox1	Homo sapiens	quiescin sulfhydryl oxidase 1(QSOX1)
ENSG00000117519	CNN3	Homo sapiens	calponin 3(CNN3)
ENSG00000119862	LGALSL	Homo sapiens	galectin like(LGALSL)
ENSG00000118402	ELOVL4	Homo sapiens	ELOVL fatty acid elongase 4(ELOVL4)
ENSG00000166592	RRAD	Homo sapiens	RRAD, Ras related glycolysis inhibitor and calcium channel regulator(RRAD)
ENSG00000134121	CHL1	Homo sapiens	cell adhesion molecule L1 like(CHL1)
ENSG00000126458	RRAS	Homo sapiens	related RAS viral (r-ras) oncogene homolog(RRAS)
ENSG00000178229	ZNF543	Homo sapiens	zinc finger protein 543(ZNF543)
ENSG00000116117	PARD3B	Homo sapiens	par-3 family cell polarity regulator beta(PARD3B)
ENSG00000115112	TFCP2L1	Homo sapiens	transcription factor CP2 like 1(TFCP2L1)
ENSG00000113657	DPYSL3	Homo sapiens	dihydropyrimidinase like 3(DPYSL3)
ENSG00000099624	ATP5D	Homo sapiens	ATP synthase, H+ transporting, mitochondrial F1 complex, delta subunit(ATP5D)
ENSG00000168143	FAM83B	Homo sapiens	family with sequence similarity 83 member B(FAM83B)
ENSG00000187535	IFT140	Homo sapiens	intraflagellar transport 140(IFT140)
ENSG00000115507	OTX1	Homo sapiens	orthodenticle homeobox 1(OTX1)
ENSG00000100483	VCPKMT	Homo sapiens	valosin containing protein lysine methyltransferase(VCPKMT)
ENSG00000106688	SLC1A1	Homo sapiens	solute carrier family 1 member 1(SLC1A1)
ENSG00000168994	PXDC1	Homo sapiens	PX domain containing 1(PXDC1)
ENSG00000127585	FBXL16	Homo sapiens	F-box and leucine rich repeat protein 16(FBXL16)
ENSG00000154822	MIR3714	Homo sapiens	microRNA 3714(MIR3714)
ENSG00000114251	WNT5A	Homo sapiens	Wnt family member 5A(WNT5A)
ENSG00000143434	SEMA6C	Homo sapiens	semaphorin 6C(SEMA6C)
ENSG00000154736	ADAMTS5	Homo sapiens	ADAM metallopeptidase with thrombospondin type 1 motif 5(ADAMTS5)
ENSG00000163359	COL6A3	Homo sapiens	collagen type VI alpha 3 chain(COL6A3)
ENSG00000154734	adamts1	Homo sapiens	ADAM metallopeptidase with thrombospondin type 1 motif 1(ADAMTS1)
ENSG00000143126	CELSR2	Homo sapiens	cadherin EGF LAG seven-pass G-type receptor 2(CELSR2)
ENSG00000205426	KRT81	Homo sapiens	keratin 81(KRT81)
ENSG00000116141	mark1	Homo sapiens	microtubule affinity regulating kinase 1(MARK1)
ENSG00000153993	SEMA3D	Homo sapiens	semaphorin 3D(SEMA3D)
ENSG00000212864	RNF208	Homo sapiens	ring finger protein 208(RNF208)
ENSG00000146555	SDK1	Homo sapiens	sidekick cell adhesion molecule 1(SDK1)
ENSG00000163347	CLDN1	Homo sapiens	claudin 1(CLDN1)
ENSG00000134248	LAMTOR5	Homo sapiens	late endosomal/lysosomal adaptor, MAPK and MTOR activator 5(LAMTOR5)
ENSG00000059378	PARP12	Homo sapiens	poly(ADP-ribose) polymerase family member 12(PARP12)
ENSG00000228253	ATP8	Homo sapiens	ATP synthase F0 subunit 8(ATP8)
ENSG00000124107	SLPI	Homo sapiens	secretory leukocyte peptidase inhibitor(SLPI)
ENSG00000115526	CHST10	Homo sapiens	carbohydrate sulfotransferase 10(CHST10)
ENSG00000020633	RUNX3	Homo sapiens	runt related transcription factor 3(RUNX3)
ENSG00000005302	MSL3	Homo sapiens	male-specific lethal 3 homolog (Drosophila)(MSL3)
ENSG00000188554	NBR1	Homo sapiens	NBR1, autophagy cargo receptor(NBR1)
ENSG00000044446	PHKA2	Homo sapiens	phosphorylase kinase regulatory subunit alpha 2(PHKA2)
ENSG00000159176	CSRP1	Homo sapiens	cysteine and glycine rich protein 1(CSRP1)
ENSG00000134853	PDGFRA	Homo sapiens	platelet derived growth factor receptor alpha(PDGFRA)
ENSG00000145506	NKD2	Homo sapiens	naked cuticle homolog 2(NKD2)
ENSG00000168952	STXBP6	Homo sapiens	syntaxin binding protein 6(STXBP6)
ENSG00000157064	NMNAT2	Homo sapiens	nicotinamide nucleotide adenylyltransferase 2(NMNAT2)
ENSG00000169429	CXCL8	Homo sapiens	C-X-C motif chemokine ligand 8(CXCL8)
ENSG00000155066	PROM2	Homo sapiens	prominin 2(PROM2)
ENSG00000143674	MLK4	Homo sapiens	mixed lineage kinase 4(MLK4)
ENSG00000083457	ITGAE	Homo sapiens	integrin subunit alpha E(ITGAE)
ENSG00000171735	CAMTA1	Homo sapiens	calmodulin binding transcription activator 1(CAMTA1)
ENSG00000129521	EGLN3	Homo sapiens	egl-9 family hypoxia inducible factor 3(EGLN3)
ENSG00000105792	CFAP69	Homo sapiens	cilia and flagella associated protein 69(CFAP69)
ENSG00000123933	MIR4800	Homo sapiens	microRNA 4800(MIR4800)
ENSG00000168542	MIR3606	Homo sapiens	microRNA 3606(MIR3606)
ENSG00000198695	ND6	Homo sapiens	NADH dehydrogenase, subunit 6 (complex I)(ND6)
ENSG00000152082	MZT2B	Homo sapiens	mitotic spindle organizing protein 2B(MZT2B)
ENSG00000157833	GAREM2	Homo sapiens	GRB2 associated regulator of MAPK1 subtype 2(GAREM2)
ENSG00000187608	ISG15	Homo sapiens	ISG15 ubiquitin-like modifier(ISG15)
ENSG00000168685	IL7R	Homo sapiens	interleukin 7 receptor(IL7R)
ENSG00000140534	TICRR	Homo sapiens	TOPBP1 interacting checkpoint and replication regulator(TICRR)
ENSG00000115234	SNX17	Homo sapiens	sorting nexin 17(SNX17)
ENSG00000075213	SEMA3A	Homo sapiens	semaphorin 3A(SEMA3A)
ENSG00000112769	LAMA4	Homo sapiens	laminin subunit alpha 4(LAMA4)
ENSG00000107104	KANK1	Homo sapiens	KN motif and ankyrin repeat domains 1(KANK1)
ENSG00000198075	SULT1C4	Homo sapiens	sulfotransferase family 1C member 4(SULT1C4)
ENSG00000164920	osr2	Homo sapiens	odd-skipped related transciption factor 2(OSR2)
ENSG00000146700	SSC4D	Homo sapiens	scavenger receptor cysteine rich family member with 4 domains(SSC4D)
ENSG00000069667	RORA	Homo sapiens	RAR related orphan receptor A(RORA)
ENSG00000018610	cxorf56	Homo sapiens	chromosome X open reading frame 56(CXorf56)
ENSG00000187266	EPOR	Homo sapiens	erythropoietin receptor(EPOR)
ENSG00000126709	IFI6	Homo sapiens	interferon alpha inducible protein 6(IFI6)
ENSG00000160113	NR2F6	Homo sapiens	nuclear receptor subfamily 2 group F member 6(NR2F6)
ENSG00000144476	ACKR3	Homo sapiens	atypical chemokine receptor 3(ACKR3)
ENSG00000062282	DGAT2	Homo sapiens	diacylglycerol O-acyltransferase 2(DGAT2)
ENSG00000125848	FLRT3	Homo sapiens	fibronectin leucine rich transmembrane protein 3(FLRT3)
ENSG00000151276	MAGI1	Homo sapiens	membrane associated guanylate kinase, WW and PDZ domain containing 1(MAGI1)
ENSG00000144331	ZNF385B	Homo sapiens	zinc finger protein 385B(ZNF385B)
ENSG00000125845	BMP2	Homo sapiens	bone morphogenetic protein 2(BMP2)
ENSG00000156265	MAP3K7CL	Homo sapiens	MAP3K7 C-terminal like(MAP3K7CL)
ENSG00000159714	ZDHHC1	Homo sapiens	zinc finger DHHC-type containing 1(ZDHHC1)
ENSG00000141469	SLC14A1	Homo sapiens	solute carrier family 14 member 1 (Kidd blood group)(SLC14A1)
ENSG00000119927	GPAM	Homo sapiens	glycerol-3-phosphate acyltransferase, mitochondrial(GPAM)
ENSG00000140511	HAPLN3	Homo sapiens	hyaluronan and proteoglycan link protein 3(HAPLN3)
ENSG00000065618	MIR936	Homo sapiens	microRNA 936(MIR936)
ENSG00000179965	ZNF771	Homo sapiens	zinc finger protein 771(ZNF771)
ENSG00000101276	SLC52A3	Homo sapiens	solute carrier family 52 member 3(SLC52A3)
ENSG00000128266	GNAZ	Homo sapiens	G protein subunit alpha z(GNAZ)
ENSG00000185760	KCNQ5	Homo sapiens	potassium voltage-gated channel subfamily Q member 5(KCNQ5)
ENSG00000165675	ENOX2	Homo sapiens	ecto-NOX disulfide-thiol exchanger 2(ENOX2)
ENSG00000113504	SLC12A7	Homo sapiens	solute carrier family 12 member 7(SLC12A7)
ENSG00000065413	ANKRD44	Homo sapiens	ankyrin repeat domain 44(ANKRD44)
ENSG00000156261	CCT8	Homo sapiens	chaperonin containing TCP1 subunit 8(CCT8)
ENSG00000156232	WHAMM	Homo sapiens	WAS protein homolog associated with actin, golgi membranes and microtubules(WHAMM)
ENSG00000140945	CDH13	Homo sapiens	cadherin 13(CDH13)
ENSG00000240065	PSMB9	Homo sapiens	proteasome subunit beta 9(PSMB9)
ENSG00000114993	RTKN	Homo sapiens	rhotekin(RTKN)
ENSG00000105856	HBP1	Homo sapiens	HMG-box transcription factor 1(HBP1)
ENSG00000117475	BLZF1	Homo sapiens	basic leucine zipper nuclear factor 1(BLZF1)
ENSG00000159200	RCAN1	Homo sapiens	regulator of calcineurin 1(RCAN1)
ENSG00000141298	SSH2	Homo sapiens	slingshot protein phosphatase 2(SSH2)
ENSG00000117472	TSPAN1	Homo sapiens	tetraspanin 1(TSPAN1)
ENSG00000144452	ABCA12	Homo sapiens	ATP binding cassette subfamily A member 12(ABCA12)
ENSG00000140600	SH3GL3	Homo sapiens	SH3 domain containing GRB2 like 3, endophilin A3(SH3GL3)
ENSG00000153714	LURAP1L	Homo sapiens	leucine rich adaptor protein 1 like(LURAP1L)
ENSG00000043039	barx2	Homo sapiens	BARX homeobox 2(BARX2)
ENSG00000158270	COLEC12	Homo sapiens	collectin subfamily member 12(COLEC12)
ENSG00000130429	ARPC1B	Homo sapiens	actin related protein 2/3 complex subunit 1B(ARPC1B)
ENSG00000103811	CTSH	Homo sapiens	cathepsin H(CTSH)
ENSG00000160712	IL6R	Homo sapiens	interleukin 6 receptor(IL6R)
ENSG00000110723	EXPH5	Homo sapiens	exophilin 5(EXPH5)
ENSG00000082175	PGR	Homo sapiens	progesterone receptor(PGR)
ENSG00000109846	CRYAB	Homo sapiens	crystallin alpha B(CRYAB)
ENSG00000134775	FHOD3	Homo sapiens	formin homology 2 domain containing 3(FHOD3)
ENSG00000104490	NCALD	Homo sapiens	neurocalcin delta(NCALD)
ENSG00000073464	CLCN4	Homo sapiens	chloride voltage-gated channel 4(CLCN4)
ENSG00000156218	ADAMTSL3	Homo sapiens	ADAMTS like 3(ADAMTSL3)
ENSG00000111859	NEDD9	Homo sapiens	neural precursor cell expressed, developmentally down-regulated 9(NEDD9)
ENSG00000073756	PTGS2	Homo sapiens	prostaglandin-endoperoxide synthase 2(PTGS2)
ENSG00000184588	PDE4B	Homo sapiens	phosphodiesterase 4B(PDE4B)
ENSG00000132326	PER2	Homo sapiens	period circadian clock 2(PER2)
ENSG00000176387	HSD11B2	Homo sapiens	hydroxysteroid 11-beta dehydrogenase 2(HSD11B2)
ENSG00000164619	BMPER	Homo sapiens	BMP binding endothelial regulator(BMPER)
ENSG00000118785	SPP1	Homo sapiens	secreted phosphoprotein 1(SPP1)
ENSG00000186847	KRT14	Homo sapiens	keratin 14(KRT14)
ENSG00000010017	RANBP9	Homo sapiens	RAN binding protein 9(RANBP9)
ENSG00000127863	TNFRSF19	Homo sapiens	TNF receptor superfamily member 19(TNFRSF19)
ENSG00000184979	USP18	Homo sapiens	ubiquitin specific peptidase 18(USP18)
ENSG00000111846	gcnt2	Homo sapiens	glucosaminyl (N-acetyl) transferase 2, I-branching enzyme (I blood group)(GCNT2)
ENSG00000087494	PTHLH	Homo sapiens	parathyroid hormone like hormone(PTHLH)
ENSG00000250479	CHCHD10	Homo sapiens	coiled-coil-helix-coiled-coil-helix domain containing 10(CHCHD10)
ENSG00000197632	SERPINB2	Homo sapiens	serpin family B member 2(SERPINB2)
ENSG00000089127	OAS1	Homo sapiens	2'-5'-oligoadenylate synthetase 1(OAS1)
ENSG00000010810	FYN	Homo sapiens	FYN proto-oncogene, Src family tyrosine kinase(FYN)
ENSG00000119630	PGF	Homo sapiens	placental growth factor(PGF)
ENSG00000104472	CHRAC1	Homo sapiens	chromatin accessibility complex 1(CHRAC1)
ENSG00000203778	FAM229B	Homo sapiens	family with sequence similarity 229 member B(FAM229B)
ENSG00000137273	FOXF2	Homo sapiens	forkhead box F2(FOXF2)
ENSG00000133710	SPINK5	Homo sapiens	serine peptidase inhibitor, Kazal type 5(SPINK5)
ENSG00000136542	GALNT5	Homo sapiens	polypeptide N-acetylgalactosaminyltransferase 5(GALNT5)
ENSG00000183044	ABAT	Homo sapiens	4-aminobutyrate aminotransferase(ABAT)
ENSG00000125726	CD70	Homo sapiens	CD70 molecule(CD70)
ENSG00000198218	QRICH1	Homo sapiens	glutamine rich 1(QRICH1)
ENSG00000151651	ADAM8	Homo sapiens	ADAM metallopeptidase domain 8(ADAM8)
ENSG00000176092	AIM1L	Homo sapiens	absent in melanoma 1-like(AIM1L)
ENSG00000131196	NFATC1	Homo sapiens	nuclear factor of activated T-cells 1(NFATC1)
ENSG00000111424	VDR	Homo sapiens	vitamin D (1,25- dihydroxyvitamin D3) receptor(VDR)
ENSG00000105711	SCN1B	Homo sapiens	sodium voltage-gated channel beta subunit 1(SCN1B)
ENSG00000127324	TSPAN8	Homo sapiens	tetraspanin 8(TSPAN8)
ENSG00000215375	MYL5	Homo sapiens	myosin light chain 5(MYL5)
ENSG00000139178	C1RL	Homo sapiens	complement C1r subcomponent like(C1RL)
ENSG00000167619	TMEM145	Homo sapiens	transmembrane protein 145(TMEM145)
ENSG00000140853	NLRC5	Homo sapiens	NLR family CARD domain containing 5(NLRC5)
ENSG00000101349	PAK5	Homo sapiens	p21 (RAC1) activated kinase 5(PAK5)
ENSG00000111961	SASH1	Homo sapiens	SAM and SH3 domain containing 1(SASH1)
ENSG00000125734	MIR6791	Homo sapiens	microRNA 6791(MIR6791)
ENSG00000198121	LPAR1	Homo sapiens	lysophosphatidic acid receptor 1(LPAR1)
ENSG00000103855	CD276	Homo sapiens	CD276 molecule(CD276)
ENSG00000112964	GHR	Homo sapiens	growth hormone receptor(GHR)
ENSG00000138646	HERC5	Homo sapiens	HECT and RLD domain containing E3 ubiquitin protein ligase 5(HERC5)
ENSG00000167157	PRRX2	Homo sapiens	paired related homeobox 2(PRRX2)
ENSG00000112175	BMP5	Homo sapiens	bone morphogenetic protein 5(BMP5)
ENSG00000111817	DSE	Homo sapiens	dermatan sulfate epimerase(DSE)
ENSG00000139263	LRIG3	Homo sapiens	leucine rich repeats and immunoglobulin like domains 3(LRIG3)
Down-regulated in REM-134 RR
ENSG00000067177	PHKA1	Homo sapiens	phosphorylase kinase regulatory subunit alpha 1(PHKA1)
ENSG00000074527	NTN4	Homo sapiens	netrin 4(NTN4)
ENSG00000139631	CSAD	Homo sapiens	cysteine sulfinic acid decarboxylase(CSAD)
ENSG00000198908	BHLHB9	Homo sapiens	basic helix-loop-helix domain containing, class B, 9(BHLHB9)
ENSG00000183496	MEX3B	Homo sapiens	mex-3 RNA binding family member B(MEX3B)
ENSG00000075651	PLD1	Homo sapiens	phospholipase D1(PLD1)
ENSG00000101336	HCK	Homo sapiens	HCK proto-oncogene, Src family tyrosine kinase(HCK)
ENSG00000087077	MIR6875	Homo sapiens	microRNA 6875(MIR6875)
ENSG00000147535	PLPP5	Homo sapiens	phospholipid phosphatase 5(PLPP5)
ENSG00000167074	TEF	Homo sapiens	TEF, PAR bZIP transcription factor(TEF)
ENSG00000141642	ELAC1	Homo sapiens	elaC ribonuclease Z 1(ELAC1)
ENSG00000118495	PLAGL1	Homo sapiens	PLAG1 like zinc finger 1(PLAGL1)
ENSG00000140280	LYSMD2	Homo sapiens	LysM domain containing 2(LYSMD2)
ENSG00000153395	LPCAT1	Homo sapiens	lysophosphatidylcholine acyltransferase 1(LPCAT1)
ENSG00000198910	L1CAM	Homo sapiens	L1 cell adhesion molecule(L1CAM)
ENSG00000145675	PIK3R1	Homo sapiens	phosphoinositide-3-kinase regulatory subunit 1(PIK3R1)
ENSG00000133069	TMCC2	Homo sapiens	transmembrane and coiled-coil domain family 2(TMCC2)
ENSG00000139370	SLC15A4	Homo sapiens	solute carrier family 15 member 4(SLC15A4)
ENSG00000215883	CYB5RL	Homo sapiens	cytochrome b5 reductase like(CYB5RL)
ENSG00000128578	STRIP2	Homo sapiens	striatin interacting protein 2(STRIP2)
ENSG00000139629	GALNT6	Homo sapiens	polypeptide N-acetylgalactosaminyltransferase 6(GALNT6)
ENSG00000198515	CNGA1	Homo sapiens	cyclic nucleotide gated channel alpha 1(CNGA1)
ENSG00000126787	DLGAP5	Homo sapiens	DLG associated protein 5(DLGAP5)
ENSG00000151458	ANKRD50	Homo sapiens	ankyrin repeat domain 50(ANKRD50)
ENSG00000184162	NR2C2AP	Homo sapiens	nuclear receptor 2C2 associated protein(NR2C2AP)
ENSG00000169856	ONECUT1	Homo sapiens	one cut homeobox 1(ONECUT1)
ENSG00000165983	PTER	Homo sapiens	phosphotriesterase related(PTER)
ENSG00000166845	c18orf54	Homo sapiens	chromosome 18 open reading frame 54(C18orf54)
ENSG00000128573	FOXP2	Homo sapiens	forkhead box P2(FOXP2)
ENSG00000159788	RGS12	Homo sapiens	regulator of G-protein signaling 12(RGS12)
ENSG00000163697	APBB2	Homo sapiens	amyloid beta precursor protein binding family B member 2(APBB2)
ENSG00000203805	PLPP4	Homo sapiens	phospholipid phosphatase 4(PLPP4)
ENSG00000198920	KIAA0753	Homo sapiens	KIAA0753(KIAA0753)
ENSG00000173482	PTPRM	Homo sapiens	protein tyrosine phosphatase, receptor type M(PTPRM)
ENSG00000204381	LAYN	Homo sapiens	layilin(LAYN)
ENSG00000206418	RAB12	Homo sapiens	RAB12, member RAS oncogene family(RAB12)
ENSG00000129195	FAM64A	Homo sapiens	family with sequence similarity 64 member A(FAM64A)
ENSG00000182901	RGS7	Homo sapiens	regulator of G-protein signaling 7(RGS7)
ENSG00000131773	KHDRBS3	Homo sapiens	KH RNA binding domain containing, signal transduction associated 3(KHDRBS3)
ENSG00000145781	COMMD10	Homo sapiens	COMM domain containing 10(COMMD10)
ENSG00000186480	INSIG1	Homo sapiens	insulin induced gene 1(INSIG1)
ENSG00000100941	PNN	Homo sapiens	pinin, desmosome associated protein(PNN)
ENSG00000139651	ZNF740	Homo sapiens	zinc finger protein 740(ZNF740)
ENSG00000113578	FGF1	Homo sapiens	fibroblast growth factor 1(FGF1)
ENSG00000197136	PCNX3	Homo sapiens	pecanex homolog 3 (Drosophila)(PCNX3)
ENSG00000196476	C20orf96	Homo sapiens	chromosome 20 open reading frame 96(C20orf96)
ENSG00000150054	MPP7	Homo sapiens	membrane palmitoylated protein 7(MPP7)
ENSG00000128596	CCDC136	Homo sapiens	coiled-coil domain containing 136(CCDC136)
ENSG00000061918	GUCY1B3	Homo sapiens	guanylate cyclase 1 soluble subunit beta(GUCY1B3)
ENSG00000117152	RGS4	Homo sapiens	regulator of G-protein signaling 4(RGS4)
ENSG00000166963	MAP1A	Homo sapiens	microtubule associated protein 1A(MAP1A)
ENSG00000089820	ARHGAP4	Homo sapiens	Rho GTPase activating protein 4(ARHGAP4)
ENSG00000099282	tspan15	Homo sapiens	tetraspanin 15(TSPAN15)
ENSG00000003137	CYP26B1	Homo sapiens	cytochrome P450 family 26 subfamily B member 1(CYP26B1)
ENSG00000165757	KIAA1462	Homo sapiens	KIAA1462(KIAA1462)
ENSG00000156162	DPY19L4	Homo sapiens	dpy-19 like 4 (C. elegans)(DPY19L4)
ENSG00000074219	TEAD2	Homo sapiens	TEA domain transcription factor 2(TEAD2)
ENSG00000131711	MAP1B	Homo sapiens	microtubule associated protein 1B(MAP1B)
ENSG00000121858	TNFSF10	Homo sapiens	tumor necrosis factor superfamily member 10(TNFSF10)
ENSG00000156735	bag4	Homo sapiens	BCL2 associated athanogene 4(BAG4)
ENSG00000137868	STRA6	Homo sapiens	stimulated by retinoic acid 6(STRA6)
ENSG00000198952	SMG5	Homo sapiens	SMG5, nonsense mediated mRNA decay factor(SMG5)
ENSG00000183963	SMTN	Homo sapiens	smoothelin(SMTN)
ENSG00000196950	SLC39A10	Homo sapiens	solute carrier family 39 member 10(SLC39A10)
ENSG00000133641	C12ORF29	Homo sapiens	chromosome 12 open reading frame 29(C12orf29)
ENSG00000163545	NUAK2	Homo sapiens	NUAK family kinase 2(NUAK2)
ENSG00000079819	EPB41L2	Homo sapiens	erythrocyte membrane protein band 4.1 like 2(EPB41L2)
ENSG00000196456	ZNF775	Homo sapiens	zinc finger protein 775(ZNF775)
ENSG00000166407	LMO1	Homo sapiens	LIM domain only 1(LMO1)
ENSG00000158715	SLC45A3	Homo sapiens	solute carrier family 45 member 3(SLC45A3)
ENSG00000180346	TIGD2	Homo sapiens	tigger transposable element derived 2(TIGD2)
ENSG00000147383	NSDHL	Homo sapiens	NAD(P) dependent steroid dehydrogenase-like(NSDHL)
ENSG00000162520	SYNC	Homo sapiens	syncoilin, intermediate filament protein(SYNC)
ENSG00000189308	LIN54	Homo sapiens	lin-54 DREAM MuvB core complex component(LIN54)
ENSG00000139131	YARS2	Homo sapiens	tyrosyl-tRNA synthetase 2(YARS2)
ENSG00000136193	SCRN1	Homo sapiens	secernin 1(SCRN1)
ENSG00000075618	FSCN1	Homo sapiens	fascin actin-bundling protein 1(FSCN1)
ENSG00000183145	RIPPLY3	Homo sapiens	ripply transcriptional repressor 3(RIPPLY3)
ENSG00000179913	B3GNT3	Homo sapiens	UDP-GlcNAc:betaGal beta-1,3-N-acetylglucosaminyltransferase 3(B3GNT3)
ENSG00000252316	rny4	Homo sapiens	RNA, Ro-associated Y4(RNY4)
ENSG00000179104	TMTC2	Homo sapiens	transmembrane and tetratricopeptide repeat containing 2(TMTC2)
ENSG00000128567	PODXL	Homo sapiens	podocalyxin like(PODXL)
ENSG00000139410	SDSL	Homo sapiens	serine dehydratase like(SDSL)
ENSG00000172728	FUT10	Homo sapiens	fucosyltransferase 10(FUT10)
ENSG00000102054	RBBP7	Homo sapiens	RB binding protein 7, chromatin remodeling factor(RBBP7)
ENSG00000186141	POLR3C	Homo sapiens	RNA polymerase III subunit C(POLR3C)
ENSG00000176531	PHLDB3	Homo sapiens	pleckstrin homology like domain family B member 3(PHLDB3)
ENSG00000082497	SERTAD4	Homo sapiens	SERTA domain containing 4(SERTAD4)
ENSG00000109762	SNX25	Homo sapiens	sorting nexin 25(SNX25)
ENSG00000163660	CCNL1	Homo sapiens	cyclin L1(CCNL1)
ENSG00000164690	SHH	Homo sapiens	sonic hedgehog(SHH)
ENSG00000109674	NEIL3	Homo sapiens	nei like DNA glycosylase 3(NEIL3)
ENSG00000102316	MAGED2	Homo sapiens	MAGE family member D2(MAGED2)
ENSG00000104140	rhov	Homo sapiens	ras homolog family member V(RHOV)
ENSG00000128656	CHN1	Homo sapiens	chimerin 1(CHN1)
ENSG00000151474	FRMD4A	Homo sapiens	FERM domain containing 4A(FRMD4A)
ENSG00000196981	WDR5B	Homo sapiens	WD repeat domain 5B(WDR5B)
ENSG00000101443	WFDC2	Homo sapiens	WAP four-disulfide core domain 2(WFDC2)
ENSG00000139112	GABARAPL1	Homo sapiens	GABA type A receptor associated protein like 1(GABARAPL1)
ENSG00000139318	DUSP6	Homo sapiens	dual specificity phosphatase 6(DUSP6)
ENSG00000139971	C14orf37	Homo sapiens	chromosome 14 open reading frame 37(C14orf37)
ENSG00000148498	PARD3	Homo sapiens	par-3 family cell polarity regulator(PARD3)
ENSG00000197959	DNM3	Homo sapiens	dynamin 3(DNM3)
ENSG00000213199	ASIC3	Homo sapiens	acid sensing ion channel subunit 3(ASIC3)
ENSG00000109089	CDR2L	Homo sapiens	cerebellar degeneration related protein 2 like(CDR2L)
ENSG00000163536	SERPINI1	Homo sapiens	serpin family I member 1(SERPINI1)
ENSG00000138459	SLC35A5	Homo sapiens	solute carrier family 35 member A5(SLC35A5)
ENSG00000197496	SLC2A10	Homo sapiens	solute carrier family 2 member 10(SLC2A10)
ENSG00000162458	FBLIM1	Homo sapiens	filamin binding LIM protein 1(FBLIM1)
ENSG00000148344	PTGES	Homo sapiens	prostaglandin E synthase(PTGES)
ENSG00000116747	TROVE2	Homo sapiens	TROVE domain family member 2(TROVE2)
ENSG00000177595	PIDD1	Homo sapiens	p53-induced death domain protein 1(PIDD1)
ENSG00000079459	FDFT1	Homo sapiens	farnesyl-diphosphate farnesyltransferase 1(FDFT1)
ENSG00000154589	LY96	Homo sapiens	lymphocyte antigen 96(LY96)
ENSG00000158865	SLC5A11	Homo sapiens	solute carrier family 5 member 11(SLC5A11)
ENSG00000170961	HAS2	Homo sapiens	hyaluronan synthase 2(HAS2)
ENSG00000125246	CLYBL	Homo sapiens	citrate lyase beta like(CLYBL)
ENSG00000198796	ALPK2	Homo sapiens	alpha kinase 2(ALPK2)
ENSG00000122335	SERAC1	Homo sapiens	serine active site containing 1(SERAC1)
ENSG00000101670	LIPG	Homo sapiens	lipase G, endothelial type(LIPG)
ENSG00000180773	SLC36A4	Homo sapiens	solute carrier family 36 member 4(SLC36A4)
ENSG00000029153	ARNTL2	Homo sapiens	aryl hydrocarbon receptor nuclear translocator like 2(ARNTL2)
ENSG00000139428	MMAB	Homo sapiens	methylmalonic aciduria (cobalamin deficiency) cblB type(MMAB)
ENSG00000080200	CRYBG3	Homo sapiens	crystallin beta-gamma domain containing 3(CRYBG3)
ENSG00000163297	ANTXR2	Homo sapiens	anthrax toxin receptor 2(ANTXR2)
ENSG00000135378	PRRG4	Homo sapiens	proline rich and Gla domain 4(PRRG4)
ENSG00000135451	TROAP	Homo sapiens	trophinin associated protein(TROAP)
ENSG00000108861	DUSP3	Homo sapiens	dual specificity phosphatase 3(DUSP3)
ENSG00000180573	Hist1h2ac	Homo sapiens	histone cluster 1 H2A family member c(HIST1H2AC)
ENSG00000163508	EOMES	Homo sapiens	eomesodermin(EOMES)
ENSG00000182185	RAD51B	Homo sapiens	RAD51 paralog B(RAD51B)
ENSG00000056998	GYG2	Homo sapiens	glycogenin 2(GYG2)
ENSG00000221955	slc12a8	Homo sapiens	solute carrier family 12 member 8(SLC12A8)
ENSG00000182606	trak1	Homo sapiens	trafficking kinesin protein 1(TRAK1)
ENSG00000143740	SNAP47	Homo sapiens	synaptosome associated protein 47(SNAP47)
ENSG00000134955	SLC37A2	Homo sapiens	solute carrier family 37 member 2(SLC37A2)
ENSG00000149809	TM7SF2	Homo sapiens	transmembrane 7 superfamily member 2(TM7SF2)
ENSG00000095951	hivep1	Homo sapiens	human immunodeficiency virus type I enhancer binding protein 1(HIVEP1)
ENSG00000166398	KIAA0355	Homo sapiens	KIAA0355(KIAA0355)
ENSG00000214944	ARHGEF28	Homo sapiens	Rho guanine nucleotide exchange factor 28(ARHGEF28)
ENSG00000114790	ARHGEF26	Homo sapiens	Rho guanine nucleotide exchange factor 26(ARHGEF26)
ENSG00000118946	PCDH17	Homo sapiens	protocadherin 17(PCDH17)
ENSG00000136827	TOR1A	Homo sapiens	torsin family 1 member A(TOR1A)
ENSG00000143850	PLEKHA6	Homo sapiens	pleckstrin homology domain containing A6(PLEKHA6)
ENSG00000101695	RNF125	Homo sapiens	ring finger protein 125(RNF125)
ENSG00000149716	ORAOV1	Homo sapiens	oral cancer overexpressed 1(ORAOV1)
ENSG00000173511	VEGFB	Homo sapiens	vascular endothelial growth factor B(VEGFB)
ENSG00000130821	SLC6A8	Homo sapiens	solute carrier family 6 member 8(SLC6A8)
ENSG00000169499	PLEKHA2	Homo sapiens	pleckstrin homology domain containing A2(PLEKHA2)
ENSG00000125378	BMP4	Homo sapiens	bone morphogenetic protein 4(BMP4)
ENSG00000138028	CGREF1	Homo sapiens	cell growth regulator with EF-hand domain 1(CGREF1)
ENSG00000135052	GOLM1	Homo sapiens	golgi membrane protein 1(GOLM1)
ENSG00000155970	MICU3	Homo sapiens	mitochondrial calcium uptake family member 3(MICU3)
ENSG00000163629	PTPN13	Homo sapiens	protein tyrosine phosphatase, non-receptor type 13(PTPN13)
ENSG00000064763	FAR2	Homo sapiens	fatty acyl-CoA reductase 2(FAR2)
ENSG00000109323	MANBA	Homo sapiens	mannosidase beta(MANBA)
ENSG00000023902	PLEKHO1	Homo sapiens	pleckstrin homology domain containing O1(PLEKHO1)
ENSG00000122783	C7orf49	Homo sapiens	chromosome 7 open reading frame 49(C7orf49)
ENSG00000118263	KLF7	Homo sapiens	Kruppel like factor 7(KLF7)
ENSG00000165807	PPP1R36	Homo sapiens	protein phosphatase 1 regulatory subunit 36(PPP1R36)
ENSG00000170917	NUDT6	Homo sapiens	nudix hydrolase 6(NUDT6)
ENSG00000151012	SLC7A11	Homo sapiens	solute carrier family 7 member 11(SLC7A11)
ENSG00000189079	ARID2	Homo sapiens	AT-rich interaction domain 2(ARID2)
ENSG00000083544	TDRD3	Homo sapiens	tudor domain containing 3(TDRD3)
ENSG00000050438	SLC4A8	Homo sapiens	solute carrier family 4 member 8(SLC4A8)
ENSG00000147862	NFIB	Homo sapiens	nuclear factor I B(NFIB)
ENSG00000135406	PRPH	Homo sapiens	peripherin(PRPH)
ENSG00000143624	INTS3	Homo sapiens	integrator complex subunit 3(INTS3)
ENSG00000058091	CDK14	Homo sapiens	cyclin dependent kinase 14(CDK14)
ENSG00000164037	SLC9B1	Homo sapiens	solute carrier family 9 member B1(SLC9B1)
ENSG00000108821	COL1A1	Homo sapiens	collagen type I alpha 1 chain(COL1A1)
ENSG00000170145	SIK2	Homo sapiens	salt inducible kinase 2(SIK2)
ENSG00000173267	SNCG	Homo sapiens	synuclein gamma(SNCG)
ENSG00000038427	VCAN	Homo sapiens	versican(VCAN)
ENSG00000198728	LDB1	Homo sapiens	LIM domain binding 1(LDB1)
ENSG00000111816	FRK	Homo sapiens	fyn related Src family tyrosine kinase(FRK)
ENSG00000019144	MIR6716	Homo sapiens	microRNA 6716(MIR6716)
ENSG00000079335	CDC14A	Homo sapiens	cell division cycle 14A(CDC14A)
ENSG00000039139	DNAH5	Homo sapiens	dynein axonemal heavy chain 5(DNAH5)
ENSG00000177432	NAP1L5	Homo sapiens	nucleosome assembly protein 1 like 5(NAP1L5)
ENSG00000129696	TTI2	Homo sapiens	TELO2 interacting protein 2(TTI2)
ENSG00000129691	ASH2L	Homo sapiens	ASH2 like histone lysine methyltransferase complex subunit(ASH2L)
ENSG00000205336	ADGRG1	Homo sapiens	adhesion G protein-coupled receptor G1(ADGRG1)
ENSG00000076356	PLXNA2	Homo sapiens	plexin A2(PLXNA2)
ENSG00000031081	ARHGAP31	Homo sapiens	Rho GTPase activating protein 31(ARHGAP31)
ENSG00000166352	C11orf74	Homo sapiens	chromosome 11 open reading frame 74(C11orf74)
ENSG00000173638	SLC19A1	Homo sapiens	solute carrier family 19 member 1(SLC19A1)
ENSG00000100784	RPS6KA5	Homo sapiens	ribosomal protein S6 kinase A5(RPS6KA5)
ENSG00000129084	PSMA1	Homo sapiens	proteasome subunit alpha 1(PSMA1)
ENSG00000078124	ACER3	Homo sapiens	alkaline ceramidase 3(ACER3)
ENSG00000189266	PNRC2	Homo sapiens	proline rich nuclear receptor coactivator 2(PNRC2)
ENSG00000101751	POLI	Homo sapiens	DNA polymerase iota(POLI)
ENSG00000142623	PADI1	Homo sapiens	peptidyl arginine deiminase 1(PADI1)
ENSG00000196628	TCF4	Homo sapiens	transcription factor 4(TCF4)
ENSG00000148834	GSTO1	Homo sapiens	glutathione S-transferase omega 1(GSTO1)
ENSG00000175213	ZNF408	Homo sapiens	zinc finger protein 408(ZNF408)
ENSG00000142227	EMP3	Homo sapiens	epithelial membrane protein 3(EMP3)
ENSG00000136928	GABBR2	Homo sapiens	gamma-aminobutyric acid type B receptor subunit 2(GABBR2)
ENSG00000136235	GPNMB	Homo sapiens	glycoprotein nmb(GPNMB)
ENSG00000187867	PALM3	Homo sapiens	paralemmin 3(PALM3)
ENSG00000028839	TBPL1	Homo sapiens	TATA-box binding protein like 1(TBPL1)
ENSG00000154310	TNIK	Homo sapiens	TRAF2 and NCK interacting kinase(TNIK)
ENSG00000115282	TTC31	Homo sapiens	tetratricopeptide repeat domain 31(TTC31)
ENSG00000197461	PDGFA	Homo sapiens	platelet derived growth factor subunit A(PDGFA)
ENSG00000120162	MOB3B	Homo sapiens	MOB kinase activator 3B(MOB3B)
ENSG00000103091	WDR59	Homo sapiens	WD repeat domain 59(WDR59)
ENSG00000114166	KAT2B	Homo sapiens	lysine acetyltransferase 2B(KAT2B)
ENSG00000149269	PAK1	Homo sapiens	p21 (RAC1) activated kinase 1(PAK1)
ENSG00000174804	FZD4	Homo sapiens	frizzled class receptor 4(FZD4)
ENSG00000131374	TBC1D5	Homo sapiens	TBC1 domain family member 5(TBC1D5)
ENSG00000115414	FN1	Homo sapiens	fibronectin 1(FN1)
ENSG00000186684	CYP27C1	Homo sapiens	cytochrome P450 family 27 subfamily C member 1(CYP27C1)
ENSG00000149260	CAPN5	Homo sapiens	calpain 5(CAPN5)
ENSG00000161638	ITGA5	Homo sapiens	integrin subunit alpha 5(ITGA5)
ENSG00000165338	HECTD2	Homo sapiens	HECT domain E3 ubiquitin protein ligase 2(HECTD2)
ENSG00000115289	PCGF1	Homo sapiens	polycomb group ring finger 1(PCGF1)
ENSG00000117114	ADGRL2	Homo sapiens	adhesion G protein-coupled receptor L2(ADGRL2)
ENSG00000117115	PADI2	Homo sapiens	peptidyl arginine deiminase 2(PADI2)
ENSG00000154328	NEIL2	Homo sapiens	nei like DNA glycosylase 2(NEIL2)
ENSG00000115290	GRB14	Homo sapiens	growth factor receptor bound protein 14(GRB14)
ENSG00000019549	SNAI2	Homo sapiens	snail family transcriptional repressor 2(SNAI2)
ENSG00000086712	TXLNG	Homo sapiens	taxilin gamma(TXLNG)
ENSG00000173889	PHC3	Homo sapiens	polyhomeotic homolog 3(PHC3)
ENSG00000161647	MPP3	Homo sapiens	membrane palmitoylated protein 3(MPP3)
ENSG00000134324	LPIN1	Homo sapiens	lipin 1(LPIN1)
ENSG00000103089	FA2H	Homo sapiens	fatty acid 2-hydroxylase(FA2H)
ENSG00000143156	NME7	Homo sapiens	NME/NM23 family member 7(NME7)
ENSG00000107551	RASSF4	Homo sapiens	Ras association domain family member 4(RASSF4)
ENSG00000070269	TMEM260	Homo sapiens	transmembrane protein 260(TMEM260)
ENSG00000163453	IGFBP7	Homo sapiens	insulin like growth factor binding protein 7(IGFBP7)
ENSG00000100558	PLEK2	Homo sapiens	pleckstrin 2(PLEK2)
ENSG00000149485	MIR1908	Homo sapiens	microRNA 1908(MIR1908)
ENSG00000146070	PLA2G7	Homo sapiens	phospholipase A2 group VII(PLA2G7)
ENSG00000107159	CA9	Homo sapiens	carbonic anhydrase 9(CA9)
ENSG00000008196	TFAP2B	Homo sapiens	transcription factor AP-2 beta(TFAP2B)
ENSG00000165490	DDIAS	Homo sapiens	DNA damage induced apoptosis suppressor(DDIAS)
ENSG00000100351	GRAP2	Homo sapiens	GRB2-related adaptor protein 2(GRAP2)
ENSG00000100350	FOXRED2	Homo sapiens	FAD dependent oxidoreductase domain containing 2(FOXRED2)
ENSG00000164306	PRIMPOL	Homo sapiens	primase and DNA directed polymerase(PRIMPOL)
ENSG00000160182	tff1	Homo sapiens	trefoil factor 1(TFF1)
ENSG00000114923	SLC4A3	Homo sapiens	solute carrier family 4 member 3(SLC4A3)
ENSG00000123384	LRP1	Homo sapiens	LDL receptor related protein 1(LRP1)
ENSG00000108515	ENO3	Homo sapiens	enolase 3(ENO3)
ENSG00000058600	POLR3E	Homo sapiens	RNA polymerase III subunit E(POLR3E)
ENSG00000275342	SGK223	Homo sapiens	homolog of rat pragma of Rnd2(SGK223)
ENSG00000071282	LMCD1	Homo sapiens	LIM and cysteine rich domains 1(LMCD1)
ENSG00000168765	GSTM4	Homo sapiens	glutathione S-transferase mu 4(GSTM4)
ENSG00000134769	DTNA	Homo sapiens	dystrobrevin alpha(DTNA)
ENSG00000153879	CEBPG	Homo sapiens	CCAAT/enhancer binding protein gamma(CEBPG)
ENSG00000172893	DHCR7	Homo sapiens	7-dehydrocholesterol reductase(DHCR7)
ENSG00000134072	CAMK1	Homo sapiens	calcium/calmodulin dependent protein kinase I(CAMK1)
ENSG00000169432	SCN9A	Homo sapiens	sodium voltage-gated channel alpha subunit 9(SCN9A)
ENSG00000159167	STC1	Homo sapiens	stanniocalcin 1(STC1)
ENSG00000123552	USP45	Homo sapiens	ubiquitin specific peptidase 45(USP45)
ENSG00000070413	DGCR2	Homo sapiens	DiGeorge syndrome critical region gene 2(DGCR2)
ENSG00000188158	NHS	Homo sapiens	NHS actin remodeling regulator(NHS)
ENSG00000115159	GPD2	Homo sapiens	glycerol-3-phosphate dehydrogenase 2(GPD2)
ENSG00000157168	NRG1	Homo sapiens	neuregulin 1(NRG1)
ENSG00000069275	NUCKS1	Homo sapiens	nuclear casein kinase and cyclin dependent kinase substrate 1(NUCKS1)
ENSG00000077942	FBLN1	Homo sapiens	fibulin 1(FBLN1)
ENSG00000181467	RAP2B	Homo sapiens	RAP2B, member of RAS oncogene family(RAP2B)
ENSG00000070814	TCOF1	Homo sapiens	treacle ribosome biogenesis factor 1(TCOF1)
ENSG00000144445	KANSL1L	Homo sapiens	KAT8 regulatory NSL complex subunit 1 like(KANSL1L)
ENSG00000237190	CDKN2AIPNL	Homo sapiens	CDKN2A interacting protein N-terminal like(CDKN2AIPNL)
ENSG00000134363	FST	Homo sapiens	follistatin(FST)
ENSG00000114737	CISH	Homo sapiens	cytokine inducible SH2 containing protein(CISH)
ENSG00000114739	ACVR2B	Homo sapiens	activin A receptor type 2B(ACVR2B)
ENSG00000135480	KRT7	Homo sapiens	keratin 7(KRT7)
ENSG00000115363	EVA1A	Homo sapiens	eva-1 homolog A, regulator of programmed cell death(EVA1A)
ENSG00000175826	CTDNEP1	Homo sapiens	CTD nuclear envelope phosphatase 1(CTDNEP1)
ENSG00000131016	AKAP12	Homo sapiens	A-kinase anchoring protein 12(AKAP12)
ENSG00000143061	igsf3	Homo sapiens	immunoglobulin superfamily member 3(IGSF3)
ENSG00000105696	TMEM59L	Homo sapiens	transmembrane protein 59 like(TMEM59L)
ENSG00000134884	ARGLU1	Homo sapiens	arginine and glutamate rich 1(ARGLU1)
ENSG00000157827	FMNL2	Homo sapiens	formin like 2(FMNL2)
ENSG00000168743	NPNT	Homo sapiens	nephronectin(NPNT)
ENSG00000148773	MKI67	Homo sapiens	marker of proliferation Ki-67(MKI67)
ENSG00000143476	DTL	Homo sapiens	denticleless E3 ubiquitin protein ligase homolog(DTL)
ENSG00000148516	ZEB1	Homo sapiens	zinc finger E-box binding homeobox 1(ZEB1)
ENSG00000116815	CD58	Homo sapiens	CD58 molecule(CD58)
ENSG00000143162	CREG1	Homo sapiens	cellular repressor of E1A stimulated genes 1(CREG1)
ENSG00000197586	ENTPD6	Homo sapiens	ectonucleoside triphosphate diphosphohydrolase 6 (putative)(ENTPD6)
ENSG00000115993	TRAK2	Homo sapiens	trafficking kinesin protein 2(TRAK2)
ENSG00000197415	VEPH1	Homo sapiens	ventricular zone expressed PH domain containing 1(VEPH1)
ENSG00000165548	tmem63c	Homo sapiens	transmembrane protein 63C(TMEM63C)
ENSG00000010671	BTK	Homo sapiens	Bruton tyrosine kinase(BTK)
ENSG00000113739	STC2	Homo sapiens	stanniocalcin 2(STC2)
ENSG00000171603	CLSTN1	Homo sapiens	calsyntenin 1(CLSTN1)
ENSG00000100425	BRD1	Homo sapiens	bromodomain containing 1(BRD1)
ENSG00000197594	ENPP1	Homo sapiens	ectonucleotide pyrophosphatase/phosphodiesterase 1(ENPP1)
ENSG00000112079	STK38	Homo sapiens	serine/threonine kinase 38(STK38)
ENSG00000124098	FAM210B	Homo sapiens	family with sequence similarity 210 member B(FAM210B)
ENSG00000105971	CAV2	Homo sapiens	caveolin 2(CAV2)
ENSG00000106305	AIMP2	Homo sapiens	aminoacyl tRNA synthetase complex interacting multifunctional protein 2(AIMP2)
ENSG00000115596	WNT6	Homo sapiens	Wnt family member 6(WNT6)
ENSG00000119938	PPP1R3C	Homo sapiens	protein phosphatase 1 regulatory subunit 3C(PPP1R3C)
ENSG00000125746	EML2	Homo sapiens	echinoderm microtubule associated protein like 2(EML2)
ENSG00000167778	spryd3	Homo sapiens	SPRY domain containing 3(SPRYD3)
ENSG00000121769	FABP3	Homo sapiens	fatty acid binding protein 3(FABP3)
ENSG00000137166	FOXP4	Homo sapiens	forkhead box P4(FOXP4)
ENSG00000138750	NUP54	Homo sapiens	nucleoporin 54(NUP54)
ENSG00000144339	TMEFF2	Homo sapiens	transmembrane protein with EGF like and two follistatin like domains 2(TMEFF2)
ENSG00000126803	HSPA2	Homo sapiens	heat shock protein family A (Hsp70) member 2(HSPA2)
ENSG00000167771	rcor2	Homo sapiens	REST corepressor 2(RCOR2)
ENSG00000131037	EPS8L1	Homo sapiens	EPS8 like 1(EPS8L1)
ENSG00000011105	TSPAN9	Homo sapiens	tetraspanin 9(TSPAN9)
ENSG00000099954	CECR2	Homo sapiens	CECR2, histone acetyl-lysine reader(CECR2)
ENSG00000138660	AP1AR	Homo sapiens	adaptor related protein complex 1 associated regulatory protein(AP1AR)
ENSG00000111790	FGFR1OP2	Homo sapiens	FGFR1 oncogene partner 2(FGFR1OP2)
ENSG00000073910	FRY	Homo sapiens	FRY microtubule binding protein(FRY)
ENSG00000152061	RABGAP1L	Homo sapiens	RAB GTPase activating protein 1 like(RABGAP1L)
ENSG00000105825	TFPI2	Homo sapiens	tissue factor pathway inhibitor 2(TFPI2)
ENSG00000183032	SLC25A21	Homo sapiens	solute carrier family 25 member 21(SLC25A21)
ENSG00000125657	TNFSF9	Homo sapiens	tumor necrosis factor superfamily member 9(TNFSF9)
ENSG00000198286	CARD11	Homo sapiens	caspase recruitment domain family member 11(CARD11)
ENSG00000124496	TRERF1	Homo sapiens	transcriptional regulating factor 1(TRERF1)
ENSG00000157657	ZNF618	Homo sapiens	zinc finger protein 618(ZNF618)
ENSG00000138767	CNOT6L	Homo sapiens	CCR4-NOT transcription complex subunit 6 like(CNOT6L)
ENSG00000196141	SPATS2L	Homo sapiens	spermatogenesis associated serine rich 2 like(SPATS2L)
ENSG00000167767	KRT80	Homo sapiens	keratin 80(KRT80)
ENSG00000178826	TMEM139	Homo sapiens	transmembrane protein 139(TMEM139)
ENSG00000100605	ITPK1	Homo sapiens	inositol-tetrakisphosphate 1-kinase(ITPK1)
ENSG00000188211	NCR3LG1	Homo sapiens	natural killer cell cytotoxicity receptor 3 ligand 1(NCR3LG1)
ENSG00000083720	OXCT1	Homo sapiens	3-oxoacid CoA-transferase 1(OXCT1)
ENSG00000125850	OVOL2	Homo sapiens	ovo like zinc finger 2(OVOL2)
ENSG00000185862	EVI2B	Homo sapiens	ecotropic viral integration site 2B(EVI2B)
ENSG00000105767	CADM4	Homo sapiens	cell adhesion molecule 4(CADM4)
ENSG00000130413	STK33	Homo sapiens	serine/threonine kinase 33(STK33)
ENSG00000112852	PCDHB2	Homo sapiens	protocadherin beta 2(PCDHB2)
ENSG00000008513	ST3GAL1	Homo sapiens	ST3 beta-galactoside alpha-2,3-sialyltransferase 1(ST3GAL1)
ENSG00000147689	FAM83A	Homo sapiens	family with sequence similarity 83 member A(FAM83A)
ENSG00000023445	BIRC3	Homo sapiens	baculoviral IAP repeat containing 3(BIRC3)
ENSG00000143320	CRABP2	Homo sapiens	cellular retinoic acid binding protein 2(CRABP2)
ENSG00000150893	FREM2	Homo sapiens	FRAS1 related extracellular matrix protein 2(FREM2)
ENSG00000001617	SEMA3F	Homo sapiens	semaphorin 3F(SEMA3F)
ENSG00000146416	AIG1	Homo sapiens	androgen induced 1(AIG1)
ENSG00000180190	TDRP	Homo sapiens	testis development related protein(TDRP)
ENSG00000118855	MFSD1	Homo sapiens	major facilitator superfamily domain containing 1(MFSD1)
ENSG00000115468	EFHD1	Homo sapiens	EF-hand domain family member D1(EFHD1)
ENSG00000119900	OGFRL1	Homo sapiens	opioid growth factor receptor like 1(OGFRL1)
ENSG00000170522	ELOVL6	Homo sapiens	ELOVL fatty acid elongase 6(ELOVL6)
ENSG00000178031	ADAMTSL1	Homo sapiens	ADAMTS like 1(ADAMTSL1)
ENSG00000179841	AKAP5	Homo sapiens	A-kinase anchoring protein 5(AKAP5)
ENSG00000150764	DIXDC1	Homo sapiens	DIX domain containing 1(DIXDC1)
ENSG00000106211	HSPB1	Homo sapiens	heat shock protein family B (small) member 1(HSPB1)
ENSG00000111674	ENO2	Homo sapiens	enolase 2(ENO2)
ENSG00000054654	SYNE2	Homo sapiens	spectrin repeat containing nuclear envelope protein 2(SYNE2)
ENSG00000154188	ANGPT1	Homo sapiens	angiopoietin 1(ANGPT1)
ENSG00000082074	FYB	Homo sapiens	FYN binding protein(FYB)
ENSG00000119514	GALNT12	Homo sapiens	polypeptide N-acetylgalactosaminyltransferase 12(GALNT12)
ENSG00000168779	SHOX2	Homo sapiens	short stature homeobox 2(SHOX2)
ENSG00000186104	CYP2R1	Homo sapiens	cytochrome P450 family 2 subfamily R member 1(CYP2R1)
ENSG00000124466	LYPD3	Homo sapiens	LY6/PLAUR domain containing 3(LYPD3)
ENSG00000088179	PTPN4	Homo sapiens	protein tyrosine phosphatase, non-receptor type 4(PTPN4)
ENSG00000137364	TPMT	Homo sapiens	thiopurine S-methyltransferase(TPMT)
ENSG00000082146	STRADB	Homo sapiens	STE20-related kinase adaptor beta(STRADB)
ENSG00000174796	THAP6	Homo sapiens	THAP domain containing 6(THAP6)
ENSG00000132669	rin2	Homo sapiens	Ras and Rab interactor 2(RIN2)
ENSG00000112972	HMGCS1	Homo sapiens	3-hydroxy-3-methylglutaryl-CoA synthase 1(HMGCS1)
ENSG00000107863	ARHGAP21	Homo sapiens	Rho GTPase activating protein 21(ARHGAP21)
ENSG00000133026	MYH10	Homo sapiens	myosin heavy chain 10(MYH10)
ENSG00000185716	c16orf52	Homo sapiens	chromosome 16 open reading frame 52(C16orf52)
ENSG00000170542	SERPINB9	Homo sapiens	serpin family B member 9(SERPINB9)
ENSG00000197635	DPP4	Homo sapiens	dipeptidyl peptidase 4(DPP4)
ENSG00000183840	GPR39	Homo sapiens	G protein-coupled receptor 39(GPR39)
ENSG00000175643	RMI2	Homo sapiens	RecQ mediated genome instability 2(RMI2)
ENSG00000138623	SEMA7A	Homo sapiens	semaphorin 7A (John Milton Hagen blood group)(SEMA7A)
ENSG00000100504	PYGL	Homo sapiens	phosphorylase, glycogen, liver(PYGL)
ENSG00000213977	TAX1BP3	Homo sapiens	Tax1 binding protein 3(TAX1BP3)
ENSG00000112297	AIM1	Homo sapiens	absent in melanoma 1(AIM1)
ENSG00000120217	CD274	Homo sapiens	CD274 molecule(CD274)
ENSG00000101003	GINS1	Homo sapiens	GINS complex subunit 1(GINS1)
ENSG00000187239	FNBP1	Homo sapiens	formin binding protein 1(FNBP1)
ENSG00000137767	SQRDL	Homo sapiens	sulfide quinone reductase-like (yeast)(SQRDL)
ENSG00000164749	HNF4G	Homo sapiens	hepatocyte nuclear factor 4 gamma(HNF4G)
ENSG00000138778	CENPE	Homo sapiens	centromere protein E(CENPE)
ENSG00000164855	TMEM184A	Homo sapiens	transmembrane protein 184A(TMEM184A)
ENSG00000163491	NEK10	Homo sapiens	NIMA related kinase 10(NEK10)
ENSG00000105997	HOXA3	Homo sapiens	homeobox A3(HOXA3)
ENSG00000064205	wisp2	Homo sapiens	WNT1 inducible signaling pathway protein 2(WISP2)
ENSG00000105991	HOXA1	Homo sapiens	homeobox A1(HOXA1)
ENSG00000167617	CDC42EP5	Homo sapiens	CDC42 effector protein 5(CDC42EP5)
ENSG00000118523	CTGF	Homo sapiens	connective tissue growth factor(CTGF)
ENSG00000187800	PEAR1	Homo sapiens	platelet endothelial aggregation receptor 1(PEAR1)
ENSG00000125864	BFSP1	Homo sapiens	beaded filament structural protein 1(BFSP1)
ENSG00000091844	RGS17	Homo sapiens	regulator of G-protein signaling 17(RGS17)
ENSG00000111962	UST	Homo sapiens	uronyl 2-sulfotransferase(UST)
ENSG00000140859	KIFC3	Homo sapiens	kinesin family member C3(KIFC3)
ENSG00000167548	KMT2D	Homo sapiens	lysine methyltransferase 2D(KMT2D)
ENSG00000117523	PRRC2C	Homo sapiens	proline rich coiled-coil 2C(PRRC2C)
ENSG00000186469	GNG2	Homo sapiens	G protein subunit gamma 2(GNG2)
ENSG00000111057	KRT18	Homo sapiens	keratin 18(KRT18)
ENSG00000167740	CYB5D2	Homo sapiens	cytochrome b5 domain containing 2(CYB5D2)
ENSG00000184860	SDR42E1	Homo sapiens	short chain dehydrogenase/reductase family 42E, member 1(SDR42E1)
ENSG00000100526	CDKN3	Homo sapiens	cyclin dependent kinase inhibitor 3(CDKN3)
ENSG00000138780	GSTCD	Homo sapiens	glutathione S-transferase C-terminal domain containing(GSTCD)
ENSG00000167600	CYP2S1	Homo sapiens	cytochrome P450 family 2 subfamily S member 1(CYP2S1)

## Sheet: Supplementary Table 3
ENSG00000073111	MCM2	Homo sapiens	minichromosome maintenance complex component 2(MCM2)
ENSG00000154473	BUB3	Homo sapiens	BUB3, mitotic checkpoint protein(BUB3)
ENSG00000166451	CENPN	Homo sapiens	centromere protein N(CENPN)
ENSG00000149554	CHEK1	Homo sapiens	checkpoint kinase 1(CHEK1)
ENSG00000066279	ASPM	Homo sapiens	abnormal spindle microtubule assembly(ASPM)
ENSG00000213066	FGFR1OP	Homo sapiens	FGFR1 oncogene partner(FGFR1OP)
ENSG00000031691	CENPQ	Homo sapiens	centromere protein Q(CENPQ)
ENSG00000136518	ACTL6A	Homo sapiens	actin like 6A(ACTL6A)
ENSG00000173473	SMARCC1	Homo sapiens	SWI/SNF related, matrix associated, actin dependent regulator of chromatin subfamily c member 1(SMARCC1)
ENSG00000126787	DLGAP5	Homo sapiens	DLG associated protein 5(DLGAP5)
ENSG00000138346	DNA2	Homo sapiens	DNA replication helicase/nuclease 2(DNA2)
ENSG00000163918	RFC4	Homo sapiens	replication factor C subunit 4(RFC4)
ENSG00000076003	MCM6	Homo sapiens	minichromosome maintenance complex component 6(MCM6)
ENSG00000110092	CCND1	Homo sapiens	cyclin D1(CCND1)
ENSG00000104738	MCM4	Homo sapiens	minichromosome maintenance complex component 4(MCM4)
ENSG00000112312	GMNN	Homo sapiens	geminin, DNA replication inhibitor(GMNN)

## Sheet: Supplementary Table 4
Epithelial Gene List	Mesenchymal Gene List
AFTPH	ACOT9
AIM1L	ANXA5
ANKRD5	AP1M1
ANXA9	AP1S2
AP1M2	ASAP1
ARHGEF16	C14orf149
ARHGEF5	C17orf51
ATP2C2	C6orf225
ATXN7L3B	C9orf21
BLCAP	CCDC88A
BSPRY	CCDC99
C17orf28	CFL2
C1orf172	CHST10
C1orf210	CTGF
C2orf15	DBN1
C6orf132	DENND5A
CAMSAP3	EIF5A2
CBLC	EMP3
CCDC64B	ETS1
CDH1	FAM101B
CDH3	FAM127A
CDS1	FERMT2
CLDN7	FEZ2
CMTM4	FGFR1
CNKSR1	FMNL3
CRB3	GLIPR1
CTSH	GNAI2
CYB561	GNG11
DDR1	GSTO1
DENND2D	HABP4
DSP	IKBIP
DTX4	KATNAL1
EFNA1	KIAA1949
ELF1	LATS2
ELF3	LEPRE1
ELMO3	LGALS1
ELOVL7	LOC100505634
EPCAM	MAP7D3
EPN3	MRC2
ESRP1	MSN
ESRP2	MSRB3
EXPH5	NMT2
F11R	OSTM1
FA2H	P4HA3
FAAH	PDLIM4
FAAH2	PGBD1
FAM108C1	PPM1F
FAM83H	PTRF
FUCA1	RAB11FIP5
FUK	RAB32
FXYD3	RRAS
GALNT3	RWDD1
GGCT	SACS
GRHL1	SCARF2
GRHL2	SGCB
HOOK1	SH2B3
HOOK2	ST3GAL2
ICA1	STX2
IDH1	SYDE1
IGSF9	TGFB1I1
ILDR1	TMEM158
INADL	TTC7B
IRF6	TTL
ITPKC	TTL
JUP	TWF2
LENG9	UROD
LIMK2	VIM
LLGL2	WTIP
LNX1	WWC2
LNX2	ZEB1
LOC440335
LPAR2
LSR
MAL2
MAP7
MAPK13
MARVELD2
MARVELD3
MKL2
MYH14
MYLIP
MYO1D
MYO5B
MYO5C
OVOL1
OVOL2
PKP3
PLEKHG6
PPL
PROM2
PRR15L
PRRG2
PRRG4
PRSS8
PTPN6
PVRL4
RAB11FIP4
RASEF
RBM47
REL
ROD1
RREB1
S100A14
SDR42E1
SH2D3A
SH3YL1
SLC15A2
SLC22A23
SLC29A2
SLC39A9
SLC44A1
SPINT1
SPINT2
SPPL3
SSH3
ST14
SYNGR2
TLCD1
TM9SF2
TMC4
TMEM125
TMEM184A
TMEM30B
TMEM79
TNK1
TSPAN13
TSTD1
WIBG
XBP1
ZFP62
ZNF552

## Sheet: Supplementary Table 5
WNT	WNT Targets
DVL2	PLAUR
DKK3	CD44
RHOA	CDH1
LRP6	CDON
FBXW11	BIRC5
GSK3B	EFNB1
NLK	NRP1
EP300	JAG1
DAAM1	MET
PORCN	AHR
AXIN1	DKK1
FZD3	CCND1
DVL1	PPARD
MAPK8	VEGFA
DKK1	WNT5A
CCND1	FN1
WNT5B	ID2
PPARD	CTGF
CSNK1A1	EGR1
WNT5A	TWIST1
NFATC1	LRP1
APC	RUNX2
MYC	BMP4
LEF1	SOX9
PRICKLE1	SIX1
WNT9A	FST
SKP2	MYC
TCF7L1	LEF1
FZD7	WNT9A
FZD1	EGFR
CTBP1	GJA1
LRP5	FZD7
FZD5	PPAP2B
FZD6	BTRC
FRAT1	ANGPTL4
BTRC	AXIN2
CTNNB1	IRS1
AXIN2	ANTXR1
FZD4	FOSL1
FOSL1	SOX2
RUVBL1	PTCH1
FZD8	TLE1
JUN
CTNNBIP1
FZD2
WNT7B
